# Supplementary material for: Water Deficit and Salinity Stress Reveal Many Specific QTL for Plant Growth and Fruit Quality Traits in Tomato
Source: Front Plant Sci. 2018 Mar 6;9:279. doi: 10.3389/fpls.2018.00279 (PMC5845638; doi:10.3389/fpls.2018.00279)
Supplement: Supplemental Table 1 — QTL detected in the different conditions. For each trait, all the QTL found are identified by a specific name (QTL name column), the treatment where the QTL was found (Treatment), the chromosome (Chr) and the position (Pos) in cM. The peak region encompassing any QTL is defined by a pair of marker (LeftMrk and RightMrk), corresponding to the lower and upper bound expressed in genetic distances (Lower cM & Upper cM) as well as physical distances (Lower Mb & Upper Mb). The confidence interval in centimorgan (CI cM) and Mega-base (CI Mb) represent the corresponding differences between Upper and Lower. R2 is the percentage of phenotypic variation explained by a QTL. Ctrl 1 and Ctrl2 are the controls treatment for Exp.1 and Exp.2 respectively where the QTL were found. WD and SS are the stress treatment for water deficit and salinity. When interactives QTL are identified in Exp.1 (respectively Exp.2) treatment CxWD (respectively (CxSS) are the corresponding treatment designed. [file Table1.XLSX]

## Sheet: Suppl_Tab1_summary_QTL_Morocco
	Supplemental Table 1: QTL detected in the different conditions. For each trait, all the QTL found are identified by a specific name (QTL name column), the treatment where the QTL was found (Treatment), the chromosome (Chr) and the position (Pos) in cM. The peak region encompassing any QTL is defined by a pair of marker (LeftMrk and RightMrk), corresponding to the lower and upper bound expressed i…
	QTL name	Treatment	Chr	Pos	Lower cM	Upper cM	CI cM	LeftMrk	RightMrk	pvalue	Lower Mb	Upper Mb	CI Mb	R2
	Firmness (Firm)
	Firm1.1	WD	1	19.28	8	26.5391	18.5391	Y01_01730558	Y01_2446381	0.000917	1253219	3117977	1864758	7
	Firm1.2	CxSS	1	164	160.073	170	9.92727	Y01_91212721	Y01_91314498	2.1e-05	91212721	92266398	1053677	25.39
	Firm2.1	CxSS	2	0.24	0	6.44152	6.44152	Y02_19236455	Y02_19860103	0.000931	5855256	33973517	28118261	9.86
	Firm3.1	SS	3	160.54	144.219	164.442	20.2223	Y03_63211070	Y03_63370267	0.000637	61927295	63370267	1442972	14.35
	Firm8.1	CxSS	8	44	38	56	18	Y08_57208257	Y08_57585344	0.000864	57208257	58436979	1228722	18.48
	Firm8.1	Ctrl2	8	84	52	111.129	59.1285	Y08_61097319	Y08_61170209	0.000532	58364459	64250419	5885960	10.98
	Firm9.1	Ctrl1	9	96	80	126	46	Y09_8333659	Y09_11384066	0.000345	4550994	66553493	62002499	7.87
	Firm11.1	CxSS	11	22	0	30	30	Y11_1378678	Y11_01987728	9.77e-07	114313	1987728	1873415	30.09
	Firm11.2	WD	11	98	84.3344	101.732	17.3974	Y11_7241787	Y11_7826292	0.000127	4478344	41466599	36988255	8.74
	Flowering time (Flw)
	Flw1.1	WD	1	40.8	38.731	48	9.26904	Y01_29162422	Y01_31257802	1.2e-11	4614252	76839188	72224936	19.6
	Flw1.1	Ctrl2	1	40.8	38.731	46	7.26904	Y01_29162422	Y01_31257802	4.59e-14	4614252	76186755	71572503	22.19
	Flw1.1	Ctrl1	1	42	40	48	8	Y01_75855371	Y01_76186755	3.11e-15	4961570	76839188	71877618	24.09
	Flw1.1	SS	1	66	38.731	80	41.269	Y01_77436487	Y01_77656130	8.82e-07	4614252	82578583	77964331	11.95
	Flw2.1	Ctrl1	2	2	0	7.91591	7.91591	Y02_2784466	Y02_33973517	0.00027	5855256	34867853	29012597	7.87
	Flw3.1	Ctrl1	3	160.54	148	186	38	Y03_63211070	Y03_63370267	0.000964	62328005	65387833	3059828	6.76
	Flw3.1	WD	3	178	158	186	28	Y03_64701243	Y03_64793561	0.000142	62939432	65387833	2448401	8.41
	Flw9.1	WD	9	155.58	145	178	33.0002	Y09_68638813	Y09_68807596	2.09e-06	68297506	69705433	1407927	11.72
	Flw9.1	Ctrl1	9	162.3	145.414	188	42.5858	Y09_69261614	Y09_69332969	4.39e-05	68414060	69958773	1544713	9.37
	Flw9.1	Ctrl2	9	165.03	146	172	26	Y09_69468865	Y09_69553678	0.000991	68638813	69643464	1004651	6.56
	Fruit Weight (FW)
	FW1.1	WD	1	60.67	36	72	36	Y01_77436487	Y01_77656130	4.04e-05	4340507	82578583	78238076	9.44
	FW1.1	Ctrl2	1	60.67	38.731	76	37.269	Y01_77436487	Y01_77656130	1.15e-05	4614252	82578583	77964331	11.45
	FW1.1	Ctrl1	1	62	36	74	38	Y01_77436487	Y01_77656130	1.4e-05	4340507	82578583	78238076	10.39
	FW2.1	Ctrl1	2	149.75	136	154	18	Y02_47822111	Y02_48195716	1.16e-05	45447408	48899470	3452062	10.54
	FW2.1	WD	2	152	132	159.141	27.1407	Y02_47822111	Y02_48195716	3.3e-06	44547467	49678118	5130651	11.38
	FW2.2	Ctrl2	2	172	164	188	24	Y02_51182657	Y02_51775968	2.82e-05	50236462	52920159	2683697	9.44
	FW2.2	Ctrl1	2	182.95	172	192	20	Y02_52855746	Y02_52920159	4.36e-08	51182657	52920159	1737502	14.61
	FW2.2	WD	2	184	172	194	22	Y02_52855746	Y02_52920159	7.95e-08	51182657	53919170	2736513	14.04
	FW2.2	SS	2	194	176	200.162	24.1625	Y02_53919170	Y02_54014597	2.54e-05	51182657	55095059	3912402	9.73
	FW3.2	WD	3	174	168	189.682	21.6818	Y03_64450921	Y03_64521327	0.000152	63932680	66097622	2164942	8.35
	FW3.2	Ctrl1	3	175.02	168	180	12	Y03_64450921	Y03_64521327	4.65e-05	63932680	64899693	967013	9.43
	FW3.3	SS	3	189.68	182.726	194	11.2739	Y03_66167743	Y03_66194454	3.8e-05	65244029	66768294	1524265	9.42
	FW3.4	SS	3	215.2	198.127	215.198	17.071	Y03_70526945	Y03_70741861	0.000278	66996042	70741861	3745819	7.61
	FW8.1	Ctrl2	8	74	68	82	14	Y08_59925589	Y08_60170203	2.2e-05	59543193	61170209	1627016	9.6
	FW8.1	CxSS	8	98	68	104	36	Y08_62618151	Y08_62799864	0.000958	59543193	63236918	3693725	6.77
	FW11.1	Ctrl1	11	82	66	100	34	Y11_04342018	Y11_4478344	0.000103	4151798	21798594	17646796	8.78
	FW11.1	WD	11	92	64	100	36	Y11_5023403	Y11_5476941	1.54e-05	4151798	21798594	17646796	10.2
	FW11.1	Ctrl2	11	96	88.1274	112	23.8726	Y11_5023403	Y11_5476941	0.000102	4710664	50676545	45965881	8.43
	FW11.1	CxSS	11	97.56	88.1274	104.973	16.8455	Y11_7241787	Y11_7826292	0.000722	4710664	50495947	45785283	6.91
	FW11.2	Ctrl2	11	134	125.194	141.673	16.4791	Y11_53206534	Y11_53423887	1.64e-05	52511015	53823685	1312670	9.82
	FW11.2	Ctrl1	11	137.34	130.704	141.673	10.9692	Y11_53423887	Y11_53532037	0.000312	53035288	53823685	788397	7.84
	FW11.2	WD	11	137.34	130.704	141.673	10.9692	Y11_53423887	Y11_53532037	6.95e-05	53035288	53823685	788397	9
	FW11.3	CxSS	11	155.27	142	183.332	41.3324	Y11_54599648	Y11_54684047	0.000582	53823685	56105593	2281908	6.88
	FW11.3	Ctrl2	11	155.27	152.349	164	11.6515	Y11_54599648	Y11_54684047	1.34e-06	54268855	55755602	1486747	11.27
	FW11.3	WD	11	158.66	153.092	164	10.9079	Y11_55100360	Y11_55214790	2.36e-06	54333565	55755602	1422037	11.22
	FW12.1	Ctrl1	12	1.89	0	4	4	Y12_252368	Y12_289700	0.000732	10859	440913	430054	7.09
	Leaf lenght (Leaf)
	Leaf3.1	WD	3	178	168	184	16	Y03_64701243	Y03_64793561	0.000292	63932680	65387833	1455153	7.81
	leaf7.1	CxSS	7	150.06	140	160	20	Y07_63972793	Y07_64025084	0.000576	60027160	64920640	4893480	7.11
	Leaf9.1	Ctrl1	9	46.01	27.2682	50	22.7318	Y09_02673326	Y09_2926053	0.000109	2286674	3050849	764175	8.63
	Leaf9.2	Ctrl2	9	120	80	132	52	Y09_66029792	Y09_66172567	0.000478	4550994	66553493	62002499	7.08
	Leaf10.1	SS	10	102	94	118	24	Y10_63191372	Y10_63277141	0.000197	62556165	64417184	1861019	8.01
	Leaf11.1	WD	11	138.12	126	153.092	27.0921	Y11_53532037	Y11_53823685	0.000732	52915345	54464915	1549570	7.01
	Fruit Number (NFr)
	NFr1.1	SS	1	72	28	88	60	Y01_77656130	Y01_82578583	0.000857	3117977	83434428	80316451	6.71
	NFr2.1	WD	2	108.7	94	152	58	Y02_42916250	Y02_43090566	0.000419	41344166	48329646	6985480	7.5
	NFr2.1	Ctrl1	2	150	134	154	20	Y02_47822111	Y02_48195716	0.000153	44547467	48899470	4352003	8.51
	NFr2.2	SS	2	188	178.773	196.433	17.6599	Y02_52855746	Y02_52920159	1.19e-05	51775968	54427570	2651602	10.44
	NFr10.1	SS	10	6	0	10.8896	10.8896	Y10_164588	Y10_354213	0.000773	22100	1549107	1527007	6.99
	NFr11.1	CxSS	11	113.75	112.267	140	27.733	Y11_51851128	Y11_51976036	0.000634	50676545	53823685	3147140	7.33
	NFr12.1	SS	12	166	154.627	186.178	31.5513	Y12_65148027	Y12_65419995	0.000372	64125346	67142748	3017402	10.19
	Time to ripe (RIP)
	RIP1.1	Ctrl1	1	42	38.731	64	25.269	Y01_75855371	Y01_76186755	1.76e-05	4614252	77656130	73041878	10.17
	RIP1.1	Ctrl2	1	48	38.731	64	25.269	Y01_76569293	Y01_76839188	5.01e-05	4614252	77656130	73041878	9.13
	RIP2.1	Ctrl1	2	182.95	176	188	12	Y02_52855746	Y02_52920159	2.7e-10	51182657	52920159	1737502	17.86
	RIP2.1	WD	2	182.95	176	188	12	Y02_52855746	Y02_52920159	1.62e-11	51182657	52920159	1737502	19.48
	RIP3.1	Ctrl1	3	142	124	154	30	Y03_43631616	Y03_61927295	6.61e-05	43631616	62457723	18826107	9.11
	RIP3.2	SS	3	189.04	168	196	28	Y03_65831575	Y03_66097622	0.000459	63932680	66923413	2990733	7.3
	RIP4.1	WD	4	12.05	0	17.9414	17.9414	Y04_892348	Y04_928038	0.000207	117211	1329736	1212525	6.9
	RIP6.1	Ctrl1	6	117.29	96	128	32	Y06_45218536	Y06_45401935	0.000959	41977944	47277960	5300016	6.82
	RIP9.1	CxWD	9	36	26.7194	78	51.2806	Y09_02673326	Y09_2926053	0.000772	2286674	4550994	2264320	7.04
	RIP9.1	Ctrl1	9	73.23	58	92	34	Y09_04289476	Y09_04316025	0.000771	4289476	11384066	7094590	7.02
	RIP10.1	CxWD	10	8.66	0	18	18	Y10_1166916	Y10_01323966	5.85e-05	22100	2216078	2193978	9.24
	RIP10.1	WD	10	34	5.24994	48	42.7501	Y10_02344795	Y10_3586564	0.00021	164588	5025642	4861054	8.12
	RIP12.1	WD	12	64	42	76	34	Y12_4892313	Y12_5047381	0.000533	3246101	38647373	35401272	7.32
	Sugar Content (SSC)
	SSC1.1	CxSS	1	74	42	88	46	Y01_77656130	Y01_82578583	0.00082	75855371	83434428	7579057	10.55
	SSC1.2	WD	1	209.26	198	214.446	16.4461	Y01_97105238	Y01_97391336	0.000735	97105238	98443258	1338020	7.03
	SSC2.1	Ctrl1	2	148	124.286	159.141	34.8545	Y02_45447408	Y02_45645810	0.000825	44163100	49678118	5515018	6.98
	SSC3.1	SS	3	206.74	190.06	215.198	25.1382	Y03_68995959	Y03_69010838	0.000347	66339796	70741861	4402065	7.81
	SSC4.1	CxSS	4	116	100.709	142	41.2906	Y04_60952746	Y04_61094261	0.000138	59787424	62837100	3049676	9.41
	SSC4.1	SS	4	127.4	120	142.508	22.5079	Y04_61842938	Y04_62002311	0.000128	61281208	63212563	1931355	8.66
	SSC4.1	Ctrl2	4	130	88	142	54	Y04_61842938	Y04_62002311	0.0009	58899010	62837100	3938090	7.22
	SSC7.1	SS	7	73.31	52.8057	88	35.1943	Y07_5490176	Y07_6096064	0.000242	2952220	57328066	54375846	10.89
	SSC10.1	WD	10	14	0	44	44	Y10_1707763	Y10_02216078	0.000282	22100	5025642	5003542	7.86
	SSC11.1	Ctrl2	11	104.45	98	113.746	15.7456	Y11_41466599	Y11_39071789	0.000417	7241787	51851128	44609341	7.93
	SSC11.2	Ctrl2	11	162	155.268	183.332	28.0641	Y11_55578287	Y11_55755602	9.56e-05	54547959	56105593	1557634	9.27
	SSC11.2	CxSS	11	164	148	183.332	35.3324	Y11_55578287	Y11_55755602	0.000976	54093262	56105593	2012331	9.86
	SSC11.2	SS	11	164	155.268	183.332	28.0641	Y11_55578287	Y11_55755602	4.4e-05	54547959	56105593	1557634	9.18
	SSC12.1	CxWD	12	130	110	143.3	33.2996	Y12_62976697	Y12_63690753	0.000326	62604123	64125346	1521223	7.83

## Sheet: Suppl_Tab2 CG
	Supplemental Table 2: Functional annotation of CG retained after the filtering procedure according to allelic parental effect. Only QTL that presented less than 40 CG were screened. For each QTL, the chromosome and localization (position in pb) were precised. The type of polymorphisms, depending if it is a single nucleotide polymorphism (snp) or insertion deletion (indel) were in the column "Type…
	Chromosome	Localization	Type	impact	gene	Function
	Firm11.1 specific to CxSS (8GC & 3 pol)
	SL2.50ch11	668462	snp	MODIFIER	Solyc11g005820	Pectinesterase inhibitor
	SL2.50ch11	668462	snp	MODIFIER	Solyc11g005830	NifS-like protein Aminotransferase class V family
	SL2.50ch11	668462	snp	MODIFIER	Solyc11g005840	Cysteine desulfurase
	SL2.50ch11	901124	indel	MODIFIER	Solyc11g006130	Methyltransferase-like protein 6
	SL2.50ch11	901124	indel	MODIFIER	Solyc11g006140	DNAJ heat shock N-terminal domain-containing protein
	SL2.50ch11	958779	indel	MODIFIER	Solyc11g006200	Homeobox transcription factor Hox7-like protein
	SL2.50ch11	958779	indel	MODIFIER	Solyc11g006210	Unknown Protein
	SL2.50ch11	958779	indel	MODIFIER	Solyc11g006220	Myosin XI
	Firm8.1 common to CxSS and Ctrl2 (27GC & 46 Pol)
	SL2.50ch08	57391527 - 57393693	snp (3)	MODIFIER	Solyc08g068290	Os01g0786800 protein
	SL2.50ch08	57392863 - 57407143	snp (3) ; indel (1)	MODIFIER	Solyc08g068300	Coiled-coil domain-containing protein 25
	SL2.50ch08	57405098 - 57413668	snp (5) ; indel (1)	MODIFIER	Solyc08g068310	RNA-binding La domain protein
	SL2.50ch08	57413668 - 57429092	snp (3)	MODIFIER	Solyc08g068320	Transcription factor myb
	SL2.50ch08	57424926 - 57435833	snp (3)	MODIFIER	Solyc08g068330	Aspartate aminotransferase
	SL2.50ch08	57435833 - 57446365	snp (2)	MODIFIER	Solyc08g068340	Eukaryotic translation initiation factor 3 subunit 6-interacting protein
	SL2.50ch08	57446365	snp	MODIFIER	Solyc08g068350	Unknown Protein
	SL2.50ch08	57460516	snp	MODIFIER	Solyc08g068370	Class E vacuolar protein-sorting machinery protein HSE1
	SL2.50ch08	57513432 - 57525807	snp (3)	MODIFIER	Solyc08g068390	Fatty acid oxidation complex subunit alpha
	SL2.50ch08	57518954 - 57525807	snp (2)	MODIFIER	Solyc08g068400	Dienelactone hydrolase domain protein
	SL2.50ch08	57531214 - 57897103	snp (4)	MODIFIER	Solyc08g068410	Unknown Protein
	SL2.50ch08	57564151 - 57570883	snp (4)	MODIFIER	Solyc08g068420	FAD-linked oxidoreductase
	SL2.50ch08	57574499 - 57578506	snp (2); indel (1)	MODIFIER	Solyc08g068430	Galactosylgalactosylxylosylprotein 3-beta-glucuronosyltransferase 1
	SL2.50ch08	57868081 - 57909685	snp	MODIFIER	Solyc08g068720	Tyramine hydroxycinnamoyl transferase
	SL2.50ch08	57868081	snp	MODIFIER	Solyc08g068730	N-acetyltransferase
	SL2.50ch08	57897103	snp	MODIFIER	Solyc08g068750	Unknown Protein
	SL2.50ch08	57897103	snp	MODIFIER	Solyc08g068760	Growth-regulating factor 3
	SL2.50ch08	57897103 - 57902392	snp (3)	MODIFIER	Solyc08g068770	N-acetyltransferase
	SL2.50ch08	57902308 - 57902392	snp (2)	LOW	Solyc08g068780	N-acetyltransferase
	SL2.50ch08	57902308	snp (3); indel (1)	MODIFIER	Solyc08g068790	Tyramine hydroxycinnamoyl transferase
	SL2.50ch08	57909549 - 57916200	snp (10) ; indel (1)	MODIFIER	Solyc08g068800	Glutathione peroxidase
	SL2.50ch08	57909549 - 57917666	snp (11) ; indel (1)	MODIFIER	Solyc08g068810	Ubiquitin carboxyl-terminal hydrolase
	SL2.50ch08	57917666 - 57921322	snp (2)	MODIFIER	Solyc08g068820	Zinc finger CCCH domain-containing protein 18
	SL2.50ch08	57921322 - 57929734	snp (2)	MODIFIER	Solyc08g068830	Zinc finger CCCH-type with G patch domain-containing protein
	SL2.50ch08	57929734 - 57935634	snp (2)	MODIFIER	Solyc08g068840	Transcription factor IIIB 90 kDa subunit
	SL2.50ch08	57929734 - 57935634	snp (2)	MODIFIER	Solyc08g068850	Proton pump interactor 1
	SL2.50ch08	57935634	snp	MODIFIER	Solyc08g068860	Aspartic proteinase nepenthesin-1
	Firm3.1 specific to SS (36 CG & 29 Pol)
	SL2.50ch03	61944128	indel	MODIFIER	Solyc03g111330.2	UPF0235 protein yggU
	SL2.50ch03	61944128 - 61955812	indel (2)	MODIFIER	Solyc03g111340.2	Ubiquitin-like modifier-activating enzyme 5
	SL2.50ch03	61955812	indel	MODIFIER	Solyc03g111350.2	Deoxycytidylate deaminase-like
	SL2.50ch03	61955812	indel	MODIFIER	Solyc03g111360.2	Oxygen-independent coproporphyrinogen III oxidase-like protein sll1917
	SL2.50ch03	61955812	indel	MODIFIER	Solyc03g111370.2	Zinc finger protein
	SL2.50ch03	61994574	indel	MODIFIER	Solyc03g111400.1	Xanthine/uracil permease family protein
	SL2.50ch03	61994574 - 62005711	indel (2)	MODIFIER	Solyc03g111410.2	B3 domain-containing protein Os01g0905400
	SL2.50ch03	62028535	indel	MODIFIER	Solyc03g111430.1	Unknown Protein
	SL2.50ch03	62028535	indel	MODIFIER	Solyc03g111440.1	DNAJ heat shock N-terminal domain-containing protein
	SL2.50ch03	62064922	indel	MODIFIER	Solyc03g111460.1	Nuclear transcription factor Y subunit C-2
	SL2.50ch03	62099020	snp	MODIFIER	Solyc03g111490.1	Ulp1 protease family C-terminal catalytic domain containing protein
	SL2.50ch03	62099020	snp	MODIFIER	Solyc03g111500.2	B3 domain-containing protein Os01g0905400
	SL2.50ch03	62117618 - 62117956	indel (3)	MODIFIER	Solyc03g111510.2	Zinc finger family protein
	SL2.50ch03	62131267 - 62131953	indel (2)	MODIFIER	Solyc03g111530.2	Cysteine-rich receptor-like protein kinase
	SL2.50ch03	62415608 - 62418765	indel (4)	MODIFIER	Solyc03g111780.1	WD-40 repeat family protein
	SL2.50ch03	62415608 - 62418765	indel (4)	MODIFIER	Solyc03g111790.2	Centromere protein X
	SL2.50ch03	62418765	indel	MODIFIER	Solyc03g111800.2	Receptor like kinase%2C RLK
	SL2.50ch03	62594981	indel	MODIFIER	Solyc03g112050.2	Serine/threonine kinase
	SL2.50ch03	62594981	indel	MODIFIER	Solyc03g112060.2	Quinolinate synthase A
	SL2.50ch03	62689442	indel	MODIFIER	Solyc03g112190.2	Pentatricopeptide repeat-containing protein
	SL2.50ch03	62689442	indel	MODIFIER	Solyc03g112200.1	Unknown Protein
	SL2.50ch03	62689442	indel	MODIFIER	Solyc03g112210.1	Unknown Protein
	SL2.50ch03	62689442	indel	MODIFIER	Solyc03g112220.1	Unknown Protein
	SL2.50ch03	62765101	indel	MODIFIER	Solyc03g112330.2	U-box domain-containing protein 33
	SL2.50ch03	62765101	indel	MODIFIER	Solyc03g112340.1	Ring H2 finger protein
	SL2.50ch03	62869719	indel	MODIFIER	Solyc03g112460.2	Alliinase
	SL2.50ch03	62889969	indel	MODIFIER	Solyc03g112490.1	Unknown Protein
	SL2.50ch03	62928738 - 62933195	indel (2)	MODIFIER	Solyc03g112540.2	Retinol dehydrogenase 12
	SL2.50ch03	62933195	indel	MODIFIER	Solyc03g112550.2	Kinetochore protein Spc25
	SL2.50ch03	62965799	indel	MODIFIER	Solyc03g112580.2	Receptor like kinase%2C RLK
	SL2.50ch03	63001033	indel	MODIFIER	Solyc03g112600.2	JmjC domain-containing protein
	SL2.50ch03	63001033	indel	MODIFIER	Solyc03g112610.1	Unknown Protein
	SL2.50ch03	63001033 - 63002483	indel (2)	MODIFIER	Solyc03g112620.2	Carboxyl-terminal proteinase
	SL2.50ch03	63016924	indel	MODIFIER	Solyc03g112630.2	Fas-associated factor 1-like protein
	SL2.50ch03	63016924	indel	MODIFIER	Solyc03g112640.2	CRAL/TRIO domain containing protein
	SL2.50ch03	63231925 - 63239632	indel (2)	MODIFIER	Solyc03g112940.2	Serine/threonine-protein kinase ATM
	FW8.1 common to CxSS and Ctrl2 (31GC & 738 Pol)
	SL2.50ch08	59544733 - 59546703	indel (3); snp (20)	MODIFIER	Solyc08g075390	Isopentenyl-diphosphate delta-isomerase family protein
	SL2.50ch08	59544733 - 59550417	indel (3); snp (30)	MODIFIER/MODERATE	Solyc08g075400	SWIB/MDM2 domain protein
	SL2.50ch08	59544733 - 59553646	indel (3); snp (38)	MODIFIER	Solyc08g075410	50S ribosomal protein L2
	SL2.50ch08	59546159 - 59561420	indel (5); snp (54)	MODIFIER	Solyc08g075420	Uncharacterized zinc finger CCHC domain-containing protein At4g19190
	SL2.50ch08	59560930 _ 59572063	indel (6); snp (45)	MODIFIER/LOW/MODERATE/HIGH	Solyc08g075430	ABC transporter G family member 14
	SL2.50ch08	59586672 - 59600670	indel (6); snp (54)	MODIFIER/MODERATE/LOW	Solyc08g075440	Conserved oligomeric Golgi complex subunit 6
	SL2.50ch08	59594411 - 59614436	indel (8); snp (72)	MODIFIER	Solyc08g075450	Nodulin-like protein
	SL2.50ch08	59610214 - 59622431	indel (7); snp (49)	MODIFIER/MODERATE	Solyc08g075460	Nodulin-like protein
	SL2.50ch08	59615722 - 59630904	indel (12); snp(67)	MODIFIER/MODERATE/LOW/HIGH	Solyc08g075470	Nodulin-like protein
	SL2.50ch08	59622559 - 59630904	indel (10); snp(45)	MODIFIER/MODERATE/LOW	Solyc08g075480	Carotenoid cleavage dioxygenase 4A
	SL2.50ch08	59640117 - 59651492	indel (13); snp (61)	MODIFIER/MODERATE/LOW	Solyc08g075490	Carotenoid cleavage dioxygenase 4B
	SL2.50ch08	59655124 - 59662369	indel (5); snp (54)	MODIFIER/MODERATE/LOW/HIGH	Solyc08g075500	Pentatricopeptide repeat-containing protein
	SL2.50ch08	59656921 - 59669780	indel (9); snp (39)	MODIFIER/MODERATE	Solyc08g075510	JmjC domain protein
	SL2.50ch08	59667562 - 59681711	indel (6); snp (50)	MODIFIER/MODERATE/LOW	Solyc08g075520	Binding protein
	SL2.50ch08	59687841 - 59713033	indel (10); snp (60)	MODIFIER/LOW	Solyc08g075530	Alpha glucosidase-like protein
	SL2.50ch08	59707355 - 59718596	indel (9); snp (36)	MODIFIER/LOW	Solyc08g075540	Alternative oxidase
	SL2.50ch08	59712704 - 59723088	indel (17); snp (49)	MODIFIER/MODERATE/LOW	Solyc08g075550	Alternative oxidase
	SL2.50ch08	59723852 - 59733339	indel (11); snp (39)	MODIFIER/MODERATE/LOW	Solyc08g075560	Unknown Protein
	SL2.50ch08	59729935 - 59742458	indel (13); snp (58)	MODIFIER/MODERATE/LOW	Solyc08g075570	Urea active transporter-like protein
	SL2.50ch08	59734828 - 59742458	indel (7) ; (41)	MODIFIER	Solyc08g075580	DNA-directed RNA polymerase III subunit F
	SL2.50ch08	59735219 - 59742458	indel (4); snp (33)	MODIFIER/MODERATE/LOW	Solyc08g075590	Receptor like kinase%2C RLK
	SL2.50ch08	60630281 - 60630307	snp (2)	MODIFIER	Solyc08g076690	Inositol-tetrakisphosphate 1-kinase 1
	SL2.50ch08	60793358	indel	MODIFIER	Solyc08g076870	Unknown Protein
	SL2.50ch08	60897111 _ 60897121	indel; snp	MODIFIER	Solyc08g076960	Abscisic acid receptor PYR1
	SL2.50ch08	60907932	indel	MODIFIER	Solyc08g076970	Acetylornithine deacetylase or succinyl-diaminopimelate desuccinylase
	SL2.50ch08	60923434 - 60926657	indel (4)	MODIFIER	Solyc08g076980	Acetylornithine deacetylase or succinyl-diaminopimelate desuccinylase
	SL2.50ch08	60926657 - 60936272	indel (2)	MODIFIER	Solyc08g076990	Acetylornithine deacetylase
	SL2.50ch08	61065341	indel	MODIFIER	Solyc08g077160	NAD
	SL2.50ch08	61101245	indel	MODIFIER	Solyc08g077190	Unknown Protein
	SL2.50ch08	61101245 - 61102430	indel (3)	MODIFIER	Solyc08g077200	Ribose-phosphate pyrophosphokinase
	SL2.50ch08	61131025	indel	MODIFIER	Solyc08g077220	Tetraspanin family protein
	FW11.2 common to Ctrl1, WD and Ctrl2 (29 CG & 32 Pol)
	SL2.50ch11	53040997	indel	MODIFIER	Solyc11g067300.1	Lipid A export ATP-binding/permease protein msbA
	SL2.50ch11	53124062	indel	MODIFIER	Solyc11g068370.1	BZIP transcription factor
	SL2.50ch11	53158885 - 53159771	snp (1) ; indel (1)	MODIFIER	Solyc11g068430.1	Ferredoxin
	SL2.50ch11	53171810 - 53177163	snp (2) ; indel (3)	MODIFIER	Solyc11g068440.1	Glucan endo-1 3-beta-glucosidase 7
	SL2.50ch11	53177163	indel	MODIFIER	Solyc11g068450.1	Biogenesis of lysosome-related organelles complex-1 subunit 1
	SL2.50ch11	53177163	indel	MODIFIER	Solyc11g068460.1	Calpain-2 catalytic subunit
	SL2.50ch11	53225598 - 53225601	snp (1) ; indel (1)	MODIFIER	Solyc11g068520.1	Rho GTPase activating protein 2
	SL2.50ch11	53225598 - 53225601	snp (1) ; indel (1)	MODIFIER	Solyc11g068530.1	Genomic DNA chromosome 5 P1 clone MWD9
	SL2.50ch11	53225598 - 53225601	snp (1) ; indel (1)	MODIFIER	Solyc11g068540.1	N-carbamoylputrescine amidase
	SL2.50ch11	53336896 - 53337562	indel (3)	MODIFIER	Solyc11g068700.1	Unknown Protein
	SL2.50ch11	53336896 - 53343358	snp (1) ; indel (3)	MODIFIER	Solyc11g068710.1	F-box family protein
	SL2.50ch11	53356856 - 53358330	snp (1) ; indel (1)	MODIFIER	Solyc11g068720.1	Os04g0625000 protein
	SL2.50ch11	53358330 - 53372493	snp (1) ; indel (1)	MODIFIER	Solyc11g068730.1	Nitrilase 4A
	SL2.50ch11	53372493	indel	MODIFIER	Solyc11g068740.1	Methyl binding domain protein
	SL2.50ch11	53400655	indel	MODIFIER	Solyc11g068760.1	Unknown Protein
	SL2.50ch11	53415455	indel	MODIFIER	Solyc11g068780.1	Plant-specific domain TIGR01568 family protein
	SL2.50ch11	53415455	indel	MODIFIER	Solyc11g068790.1	Chromosome 20 open reading frame 108 ortholog
	SL2.50ch11	53425133	indel	MODIFIER	Solyc11g068800.1	Transcription factor
	SL2.50ch11	53425133	indel	MODIFIER	Solyc11g068810.1	Unknown Protein
	SL2.50ch11	53494458	indel	MODIFIER	Solyc11g068930.1	Autophagy-related 7
	SL2.50ch11	53494458	indel	MODIFIER	Solyc11g068940.1	U-box domain-containing protein 24
	SL2.50ch11	53547091 - 53549750	indel (3)	MODIFIER	Solyc11g068970.1	Aluminum-activated malate transporter
	SL2.50ch11	53556394	indel	MODIFIER	Solyc11g068980.1	Mitochondrial import inner membrane translocase subunit tim22
	SL2.50ch11	53601247 - 53603756	indel (2)	MODIFIER	Solyc11g069030.1	MYB transcription factor
	SL2.50ch11	53668484	indel	MODIFIER	Solyc11g069080.1	Os09g0549700 protein
	SL2.50ch11	53682719	indel	MODIFIER	Solyc11g069090.1	ATP-binding cassette protein
	SL2.50ch11	53731840	indel	MODIFIER	Solyc11g069130.1	Unknown Protein
	SL2.50ch11	53759795	indel	MODIFIER	Solyc11g069150.1	Proteasome subunit beta type
	SL2.50ch11	53759795	indel	MODIFIER	Solyc11g069160.1	Sumo ligase
